# Supplementary material for: Insights into the Effects of Carbamylated Erythropoietin on Schwann Cells in Peripheral Nerve Injury
Source: Int J Mol Sci. 2026 May 15;27(10):4434. doi: 10.3390/ijms27104434 (PMC13208020; doi:10.3390/ijms27104434)
Supplement: Supplementary file 1 [file ijms-27-04434-s001.zip]

Archive with 1 entries (1 files):
- ijms-4244583-supplementary.pdf
